# Supplementary material for: Temporal Sensory Profiles of Regular and Sodium-Reduced Foods Elicited by Temporal Dominance of Sensations (TDS) and Temporal Check-All-That-Apply (TCATA)
Source: Foods. 2022 Feb 3;11(3):457. doi: 10.3390/foods11030457 (PMC8833930; doi:10.3390/foods11030457)
Supplement: Supplementary file 1 [file foods-11-00457-s001.zip]

Archive with 1 entries (1 files):
- foods-1558437-supplementary.pdf
